# Supplementary material for: Genetic diversity of North American captive-born gorillas (Gorilla gorilla gorilla)
Source: Ecol Evol. 2013 Jan 10;3(1):80–8. doi: 10.1002/ece3.422 (PMC3568845; doi:10.1002/ece3.422)
Supplement: Supplementary file 1 [file ece30003-0080-SD1.xlsx]

## Sheet: Sheet1
North American Captive-born Gorilla Genotype Dataset
ID	D1s550		D2s1326		D5s1470		D4s1627		D5s1457		vWF		D16s2624		D8s1106		D10s1432		D7s2204		D7s817
53	178	186	266	274	187	195	234	238	114	130	155	155	140	144	143	151	168	172	217	0	177	185
55	170	178	246	250	183	195	226	230	118	134	159	163	140	148	143	151	176	180	0	0	177	181
101	170	178	254	254	179	191	226	230	114	130	159	163	140	140	143	151	176	176	217	239	0	0
104	178	186	246	250	183	191	238	246	114	130	159	163	140	144	143	143	168	180	217	239	177	181
106	182	186	258	270	197	205	242	246	114	122	151	151	136	148	143	147	176	180	239	239	0	0
230	186	190	246	266	183	185	226	226	118	130	151	155	140	148	139	143	164	172	213	239	177	177
263	182	190	254	274	183	195	242	246	118	118	155	159	140	140	139	143	168	172	239	239	173	181
264	182	182	254	274	185	195	242	246	118	126	155	159	132	140	143	159	168	172	239	239	169	181
591	186	198	254	274	191	195	242	246	118	134	151	155	140	144	139	143	168	172	231	239	181	185
662	182	186	266	270	191	195	242	246	118	122	151	155	136	140	139	143	168	176	217	239	0	0
665	178	186	250	258	179	195	230	246	114	130	147	151	136	140	143	143	176	180	239	239	177	181
668	186	186	254	266	187	193	242	242	122	126	159	159	136	148	139	143	168	168	221	239	177	181
670	178	186	250	266	191	195	230	238	118	122	159	163	140	140	135	139	168	168	217	239	177	181
761	186	190	274	274	183	187	230	246	122	126	159	159	132	144	139	143	164	168	217	239	177	181
797	186	190	250	270	187	191	230	242	118	126	159	159	144	144	143	155	180	184	217	239	181	185
807	186	190	262	274	181	185	242	246	118	134	147	151	140	144	143	155	176	176	217	239	173	181
840	178	186	246	274	179	183	230	238	118	130	151	159	144	148	143	147	168	176	217	239	177	189
876	182	190	254	270	183	191	234	238	118	122	151	159	140	140	143	147	176	184	217	239	185	193
945	190	194	250	258	197	201	230	234	114	122	151	159	136	136	143	147	172	180	231	239	165	181
1012	186	186	246	278	191	197	234	238	114	134	163	167	140	144	143	147	156	176	231	239	173	185
1054	178	178	266	274	187	191	238	242	126	130	155	159	132	144	143	147	172	172	231	239	177	185
1093	178	186	274	278	191	197	234	238	114	134	143	151	140	144	143	147	168	172	239	239	177	185
1104	182	186	270	270	191	203	234	246	114	118	147	159	140	140	143	151	164	168	217	239	173	177
1132	190	190	270	280	191	195	230	246	118	130	143	151	136	144	143	147	164	172	213	239	181	189
1142	186	194	250	270	187	191	230	242	126	130	151	151	132	144	143	147	164	184	223	239	189	191
1183	186	186	266	274	188	188	226	230	118	130	151	159	140	148	143	147	164	176	223	255	181	189
